# Supplementary material for: Phylogenetic Structure Shifts Across Life-History Stages in Response to Microtopography and Competition in Subtropical Forests
Source: Plants (Basel). 2025 Jul 8;14(14):2098. doi: 10.3390/plants14142098 (PMC12299180; doi:10.3390/plants14142098)
Supplement: Supplementary file 1 [file plants-14-02098-s001.zip]

Archive with 1 entries (1 files):
- plants-3678608-supplementary.pdf
